# Supplementary material for: Proprioceptive deficits and postural instability in adolescent idiopathic scoliosis: a comparative study of balance control and key predictors
Source: Front Pediatr. 2025 Jun 12;13:1595125. doi: 10.3389/fped.2025.1595125 (PMC12198138; doi:10.3389/fped.2025.1595125)
Supplement: Supplementary file 1 [file Table1.xlsx]

## Sheet: Sheet1
Group	Age	Height_cm	Weight_kg	BMI	Cobb_Angle	Leg_Length_Discrepancy_cm	Pelvic_Tilt_deg	Spinal_Rotation_deg	Duration_AIS_years	Physical_Activity_METs	Overall_Stability_Index	A_P_Stability_Index	M_L_Stability_Index	Total_Time_sec	Reaction_Time_ms	Overall_Directional_Control_%	Center_of_Pressure_Displacement_mm	Lumbar_Proprioception_Error_Flexion_deg	Lumbar_Proprioception_Error_Extension_deg
Control	20.6424	160.012	67.4611	23.3139	0	0	0	0	0	7.4219	5.80476	4.89562	3.67431	69.8928	284.048	4.25002	5.19444	2.34959	2.70032
Control	19.182	161.597	52.4974	20.2	0	0	0	0	0	9.0903	7.18899	4.53323	5.8629	312.253	352.918	2.18488	4.9163	1.82145	4.89304
Control	20.9897	156.626	72.8446	19.7511	0	0	0	0	0	6.91572	4.54941	4.31999	4.08154	185.315	251.428	3.99629	6.99168	1.32758	1.89679
Control	23.003	156.14	48.1637	23.0132	0	0	0	0	0	10.6978	6.5755	3.56445	3.36079	165.09	328.302	13.7786	5.61621	1.87871	1.22107
Control	18.9614	166.988	65.6643	21.5307	0	0	0	0	0	9.91533	5.16885	3.93825	4.74482	121.07	327.267	4.1239	6.53503	2.47184	3.59601
Control	18.9615	169.924	79.776	23.4994	0	0	0	0	0	7.93699	4.81169	5.44359	0.731301	72.7217	286.378	21.3881	3.76588	4.02537	2.74815
Control	23.1322	162.211	51.7833	22.9938	0	0	0	0	0	6.44424	5.74444	5.15604	3.96101	259.119	315.174	11.0778	5.69376	2.06003	2.28089
Control	21.2651	168.019	55.5166	21.8471	0	0	0	0	0	10.1246	4.48207	3.48536	4.66754	202.715	243.725	9.59091	6.37859	2.69022	3.83752
Control	18.4202	164.553	61.3769	20.2217	0	0	0	0	0	8.36255	5.13704	4.70225	1.69827	100.169	342.258	4.56272	5.49051	2.48604	3.41942
Control	20.7479	159.116	56.0694	18.8188	0	0	0	0	0	9.98538	4.26089	5.43907	5.15976	99.7842	292.024	12.0755	6.57203	3.51013	2.69233
Control	18.4341	164.552	46.8542	21.0623	0	0	0	0	0	6.58669	8.56203	2.70357	4.09682	171.942	276.721	5.92543	4.83098	4.64789	2.04773
Control	18.4288	170.905	61.1034	23.7984	0	0	0	0	0	7.78075	5.93796	5.204	3.10182	322.744	347.92	9.28809	6.95028	2.04876	3.98521
Control	20.0565	162.407	51.1517	22.4496	0	0	0	0	0	8.50629	4.93837	3.84124	4.48527	177.674	268.493	21.0396	7.92879	2.08398	3.78518
Control	15.0995	171.049	64.6676	19.3839	0	0	0	0	0	8.55638	6.18101	5.23478	6.64731	84.1336	236.597	8.23699	5.00088	3.38754	3.11074
Control	15.5327	148.453	52.4091	22.3637	0	0	0	0	0	7.95992	5.73723	3.72752	3.89006	178.715	229.885	14.2395	4.90995	3.07961	4.86197
Control	18.2067	167.038	74.1394	22.8092	0	0	0	0	0	9.24742	5.58948	2.55048	3.97765	176.686	327.852	5.31069	6.99872	4.0697	2.23692
Control	17.1705	163.07	53.6074	20.1439	0	0	0	0	0	7.21886	6.72527	2.75088	3.04364	-5.65981	242.397	8.53136	7.13753	2.99634	1.82703
Control	20.2228	160.985	57.6659	22.3228	0	0	0	0	0	8.32914	6.92021	4.64434	2.52821	193.116	379.892	17.2353	4.82485	2.1946	2.57728
Control	17.4115	163.096	67.659	22.1222	0	0	0	0	0	8.64435	5.16852	4.88349	4.74604	179.829	206.089	5.67802	4.93779	3.00206	3.15897
Control	16.2517	151.867	49.6684	19.5998	0	0	0	0	0	9.11733	5.10689	3.56812	2.51997	249.569	377.249	17.436	5.09004	3.4424	3.41901
Control	22.871	161.414	62.5016	22.7514	0	0	0	0	0	9.35394	5.51593	5.31161	3.74447	336.278	309.959	12.1114	3.9211	3.19741	2.98289
Control	18.9807	164.528	72.0029	23.1776	0	0	0	0	0	7.15043	2.75939	2.71248	3.01949	281.94	296.019	5.98891	4.38948	2.93118	3.51685
Control	19.6553	170.581	46.3541	24.2744	0	0	0	0	0	6.65906	3.82934	4.51533	4.28225	176.974	275.715	11.7482	4.29545	3.40667	2.07361
Control	16.2231	159.801	62.1248	24.213	0	0	0	0	0	10.0332	7.74895	3.22155	4.09043	113.967	318.481	13.3877	4.55542	3.4939	4.49939
Control	18.2479	158.234	62.787	19.1069	0	0	0	0	0	8.89878	8.12716	3.85343	5.01955	390.768	298.695	11.6971	5.36185	3.67484	3.12606
Control	19.7551	159.891	67.38	20.0306	0	0	0	0	0	7.60182	5.55131	4.64356	2.97678	201.654	350.38	1.13152	5.65764	3.0514	4.20557
Control	16.8527	167.543	49.6148	23.0816	0	0	0	0	0	10.3614	6.67412	3.61773	3.29377	198.248	305.575	5.1952	7.10555	2.35795	3.50845
Control	20.3641	164.375	48.88	23.079	0	0	0	0	0	8.63881	6.3133	4.15545	2.35803	195.385	307.209	7.50696	4.30181	2.62471	3.61108
Control	18.1185	159.739	65.0931	23.0816	0	0	0	0	0	9.91516	10.0773	5.72711	3.06353	212.1	283.928	8.34123	6.48275	3.52553	3.71279
Control	18.8291	165.372	63.1135	30.0907	0	0	0	0	0	8.58102	7.41262	3.93811	4.14804	186.341	297.82	11.6916	5.16461	1.8056	3.60294
Scoliosis	17.8957	162.344	60.9795	23.056	23.9034	1.92064	4.60521	7.78163	4.77128	10.8911	6.09323	6.56246	5.53931	133.752	335.775	10.4642	6.1357	3.50554	4.73913
Scoliosis	24.0307	167.224	61.8527	24.2982	27.8345	0.482069	4.92778	6.45412	5.88601	10.433	4.17315	3.12301	2.70154	135.731	233.665	1.6583	7.07727	2.66733	5.52853
Scoliosis	19.3663	157.869	52.5118	23.8988	31.4289	1.78158	6.49675	7.91371	4.08036	7.42655	2.66304	6.02716	5.72963	173.682	251.982	11.6428	4.74046	3.13162	4.226
Scoliosis	16.7557	159.965	60.8135	23.2331	33.5214	1.20512	6.33244	6.78426	4.64188	9.25736	6.86204	7.62275	6.55103	135.984	357.809	12.9836	6.69713	4.5063	4.81535
Scoliosis	21.4564	159.604	61.367	21.1064	21.5383	0.709246	5.57492	9.26268	4.95916	8.76806	4.63527	0.774622	4.9587	123.478	328.846	12.688	6.41639	3.31021	3.8968
Scoliosis	16.3479	153.604	52.1994	23.4697	26.5599	1.43105	5.74079	7.57941	3.75866	9.85295	3.09037	3.70543	7.43178	183.957	310.89	15.7201	6.84019	3.15108	5.65613
Scoliosis	19.9222	163.458	75.6785	20.0998	25.7453	1.29953	7.1332	6.56175	4.4465	6.35261	4.88995	6.10988	2.9523	157.278	321.133	14.2834	6.57592	1.60416	3.22215
Scoliosis	14.5008	163.262	63.0119	21.279	24.7107	0.899892	4.89011	7.31792	4.21385	8.82908	3.88081	4.74467	2.15653	287.125	337.788	12.1024	9.39189	3.92088	6.07108
Scoliosis	16.0795	161.829	47.8591	20.7322	38.7396	1.2349	6.25652	8.4194	4.30744	9.38764	10.3042	5.74951	1.25396	-19.5946	292.888	9.02164	5.37094	3.81003	3.95382
Scoliosis	19.8922	160.486	64.6746	21.9801	30.8489	1.00734	5.35737	6.95441	3.34969	5.16189	8.4354	4.04303	6.78831	256.675	280.818	-0.236793	5.5097	5.47958	2.35461
Scoliosis	21.2462	153.874	49.8304	26.8922	21.1869	1.25676	5.33878	6.56667	4.22696	6.02511	6.3715	5.25153	5.36588	268.086	330.11	11.9304	5.38992	2.76144	4.14732
Scoliosis	19.8284	159.444	65.8625	17.692	33.8236	1.53107	6.91853	8.16553	4.7478	4.74115	9.82347	4.82756	4.16606	23.0423	270.694	10.6387	5.47788	3.34107	3.21679
Scoliosis	19.1109	159.881	69.2432	23.3098	40.8085	1.99301	6.5905	8.16745	5.79626	7.39589	6.56949	7.14362	4.73315	150.803	340.858	11.0106	5.3714	3.37432	4.96674
Scoliosis	18.6472	157.307	51.2318	18.252	34.4883	0.581092	6.57621	7.03959	5.2552	8.87631	4.39182	5.54524	2.35792	148.68	234.049	1.99932	7.74572	4.8352	3.24948
Scoliosis	15.7037	160.897	67.4667	20.7617	19.6877	2.26652	7.16657	7.09344	6.5685	10.0535	9.92365	5.6908	8.39332	72.1975	372.275	3.13825	8.04666	2.99517	3.48689
Scoliosis	17.6004	164.063	62.4563	24.1957	25.6914	0.223956	5.6252	8.14807	3.35592	7.91114	7.64027	4.37922	4.47838	118.682	344.113	15.5593	5.45803	3.40692	1.82703
Scoliosis	18.2484	172.363	66.1807	21.9414	35.8481	1.12411	6.41834	5.62787	5.15955	10.2429	3.98359	4.24669	4.44488	94.1173	333.155	9.19979	5.11794	3.76869	3.47985
Scoliosis	22.0428	162.778	75.9608	19.429	24.3955	1.49416	5.22768	5.6888	4.40168	5.72985	5.94841	4.34302	5.48655	305.453	369.924	13.3963	6.81284	3.30527	1.21254
Scoliosis	20.259	163.242	56.467	20.2263	31.0742	1.3405	5.989	6.72233	6.60878	5.24493	4.35857	5.79029	5.07291	245.172	404.473	9.59481	5.48211	2.60892	2.17851
Scoliosis	14.9924	161.383	51.841	23.2951	32.9929	0.88865	5.44383	7.47983	3.31087	7.71668	3.1819	4.36328	4.63836	269.966	371.527	9.60318	7.02281	3.3135	4.87448
Scoliosis	20.2102	151.055	50.6054	20.1932	23.1238	1.09594	5.7164	8.26636	3.27631	8.3761	8.53873	5.60711	2.9241	229.374	227.052	14.8908	6.4638	4.28099	4.90367
Scoliosis	18.4373	161.652	51.2761	22.2762	28.1548	0.9535	6.31419	10.013	3.54067	7.75096	10.8198	8.73195	5.05678	92.7534	255.453	6.42662	4.22953	1.97083	4.48928
Scoliosis	17.7077	162.137	57.9984	21.9003	9.70065	0.905318	4.61814	9.08649	1.86371	4.69884	3.14532	6.62447	7.44062	137.38	288.584	9.98942	8.21176	3.24627	2.88798
Scoliosis	20.9292	175.594	61.8045	20.3665	22.5586	1.6248	8.11086	7.56009	3.62167	7.66632	7.69609	4.52946	6.53376	212.226	321.52	6.73956	8.53464	2.32987	3.94513
Scoliosis	21.9775	160.723	61.2179	26.5167	27.0351	1.37851	4.39278	7.77148	3.36495	5.8433	4.88051	7.20212	6.95249	85.8825	346.394	6.90123	5.40337	4.41455	3.99586
Scoliosis	21.7282	163.489	66.2274	23.1946	21.2629	0.853545	4.14297	6.29621	4.36543	8.80451	5.25987	4.38587	3.39605	228.734	283.477	7.63062	5.69599	1.42449	2.66788
Scoliosis	17.302	161.606	58.8183	17.3447	37.968	1.6498	6.98973	7.77223	4.57593	8.3499	5.01565	1.53328	2.58757	158.359	329.65	10.7228	6.57163	2.48519	5.72891
Scoliosis	18.627	155.255	71.9272	22.2102	20.2052	1.35365	6.55	7.36701	6.26379	6.39018	4.38554	3.33585	4.04742	148.431	281.978	6.64368	6.63479	3.51493	5.00897
Scoliosis	20.2282	168.2	56.2916	20.3441	25.9477	1.60643	6.34894	8.28408	5.24547	7.0292	6.50257	1.82611	4.35418	228.583	289.257	16.7385	7.05611	4.82208	3.74589
Scoliosis	21.8389	166.011	83.4535	23.6754	29.2583	1.51481	6.35401	6.55915	3.56541	6.21118	4.4622	4.48485	6.10918	208.896	249.023	4.22339	8.81327	3.02767	4.03092
